# Supplementary material for: Differential Apoptotic Effects of Bee Product Mixtures on Normal and Cancer Hepatic Cells
Source: Antioxidants (Basel). 2023 Mar 2;12(3):615. doi: 10.3390/antiox12030615 (PMC10045410; doi:10.3390/antiox12030615)
Supplement: Supplementary file 1 [file antioxidants-12-00615-s001.zip]

Archive with 1 entries (1 files):
- antioxidants-2219787-supplementary.pdf
